# Supplementary material for: SciSt: single-cell reference-informed spatial gene expression prediction from pathological images
Source: Brief Bioinform. 2025 Nov 20;26(6):bbaf613. doi: 10.1093/bib/bbaf613 (PMC12632197; doi:10.1093/bib/bbaf613)
Supplement: SciSt_encoder [file scist_encoder.zip]

Archive with 1 entries (1 files):
- SciSt_encoder.tex
