# Supplementary material for: SciSt: single-cell reference-informed spatial gene expression prediction from pathological images
Source: Brief Bioinform. 2025 Nov 20;26(6):bbaf613. doi: 10.1093/bib/bbaf613 (PMC12632197; doi:10.1093/bib/bbaf613)
Supplement: SciSt_encoder [file scist_encoder.zip › SciSt_encoder.tex]

\documentclass{article}
\usepackage[linesnumbered,ruled,longend]{algorithm2e}


\SetKwInput{KwIn}{\textbf{Input}} 
\SetKwInput{KwOut}{\textbf{Output}} 

\begin{document}

\begin{algorithm}
\caption{SciSt Encode}
\KwIn{
    $P$: image patches cut from the training pathological images; 
    $G_{ST}$: high variance gene expression in the ST dataset for predicting gene $G$; 
    $Ref_i$: reference genes for cell type $c_i$; 
    $f_{seg}$: segmentation model; 
    $f_{SciSt}$: SciSt model\;
}
\KwOut{
    $y$: predicted gene expression for $G$\;
}
\textbf{Initialize:} $N \gets$ Sizeof (training patches), $C \gets$ Five cell types\;


$G_{ST}$ \gets \log(\text{Normalization}($G_{ST}))$ \tcp*[h]{Serve as labels}

\For{$s \in N$}{
    $N_{ci\_s} \gets f_{seg}(P_{s})$ \tcp*{$N_{ci}$ is the number of cell type $ci$}
    $N_{\text{total\_s}} \gets \sum_{c_i \in C} N_{c_i}$ \tcp*[h]{$N_{\text{total\_s}}$ is the total cell number of $P_{s}$}\\
    $OrigExp_{s} \gets \sum_{c_i \in C} (Ref_i \times \frac{(N_{c_i}\_s)}{N_{\text{total\_s}}})$;\\
    $y \gets f_{SciSt}(P_{s}, OrigExp_{s})$;\\
    $s \gets s + 1$; \tcp*[h]{Increment s by 1}
}
\end{algorithm}

\end{document}
